# Supplementary material for: Effects of Curcumin on Oxidative Stress and Ferroptosis in Acute Ammonia Stress-Induced Liver Injury in Gibel Carp (Carassius gibelio)
Source: Int J Mol Sci. 2023 Mar 29;24(7):6441. doi: 10.3390/ijms24076441 (PMC10094298; doi:10.3390/ijms24076441)
Supplement: Supplementary file 1 [file ijms-24-06441-s001.zip]

Archive with 1 entries (1 files):
- ijms-2271103-supplementary.pdf
